# Supplementary material for: Genotype-based prevalence of Birt-Hogg-Dubé syndrome in the healthcare and genomic registry populations – breaking the ‘rare disease’ status?
Source: NPJ Genom Med. 2026 Mar 27;11:17. doi: 10.1038/s41525-026-00563-2 (PMC13031786; doi:10.1038/s41525-026-00563-2)
Supplement: Supplementary file 2 — Supplementary Data. [file 41525_2026_563_MOESM2_ESM.xlsx]

## Sheet: Supplementary Data 1
	gnomAD v4.1, GRCh 38, FLCN, ENST00000285071.9
	Truncating	truncating*#	Deleterious (truncating+P/LP missense+P/LP infr indel)
Genetic ancestry group	Carrier frequency	No of samples	Carrier frequency	No of samples
Admixed American	1/4287	30010	1/3751	30009.5
African/African American	1/7504	37523	1/6253	37523
Amish	0	456	0	456
Ashkenazi Jewish	0	14803	0	14803
East Asian	1/2040	22441	1/1726	22441
European (Finnish)	1/615	31980.5	1/614	31979
European (non-Finnish)	1/2950	590015	1/2770	590014
Middle Eastern	1/1515	3031	1/1515	3031
South Asian	1/2168	45541	1/2070	45541
Remaining	1/5208	31252	1/4464	31252
Total	1/2654	807015	1/2490	807010

## Sheet: Supplementary Data 2
gnomAD v4.1, GRCh 38, FLCN, ENST00000285071.9/NM_144997.7
GnomAD ID	Position	rsIDs	Filters - exomes	Filters - genomes	HGNC ID	Transcript	HGVS Consequence	Protein Consequence	Transcript Consequence	Grnome Consequence	VEP Annotation	ClinVar Germline Classification	Allele Count Total	Allele Number Total	Allele Frequency Total	Carrier Frequency Total	Homozygote Count Total	Allele Count African/African American	Allele Number African/African American	Allele Frequency African/African American	Carrier Frequency African/African American	Allele Count Admixed American	Allele Number Admixed American	Allele Frequency Admixed American	Carrier Frequency Admixed American	Allele Count Ashkenazi Jewish	Allele Number Ashkenazi Jewish	Allele Frequency Ashkenazi Jewish	Carrier Frequency Ashkenazi Jewish	Allele Count East Asian	Allele Number East Asian	Allele Frequency East Asian	Carrier Frequency East Asian	Allele Count European (Finnish)	Allele Number European (Finnish)	Allele Frequency European (Finnish)	Carrier Frequency European (Finnish)	Allele Count Middle Eastern	Allele Number Middle Eastern	Allele Frequency Middle Eastern	Carrier Frequency Middle Eastern	Allele Count European (non-Finnish)	Allele Number European (non-Finnish)	Allele Frequency European (non-Finnish)	Carrier Frequency European (non-Finnish)	Allele Count Amish	Allele Number Amish	Allele Frequency Amish	Carrier Frequency Amish
17-17213670-CGAGGCTGT-C	17213670	NA	PASS	NA	27310	ENST00000285071.9	p.Thr573GlyfsTer26	p.Thr573GlyfsTer26	c.1717_1724del	g.17213672_17213679del	frameshift_variant	NA	1	1614110	6.19536e-07	1.23907e-06	0	0	75016	0	0	0	60008	0	0	0	29608	0	0	0	44886	0	0	0	64036	0	0	0	6062	0	0	1	1180024	8.4744e-07	1.69488e-06	0	912	0	0
17-17213702-G-GGT	17213702	NA	PASS	NA	27310	ENST00000285071.9	p.Leu565ThrfsTer24	p.Leu565ThrfsTer24	c.1691_1692dup	g.17213706_17213707dup	frameshift_variant	NA	1	1614174	6.19512e-07	1.23902e-06	0	0	75032	0	0	0	60020	0	0	0	29608	0	0	0	44880	0	0	0	64036	0	0	0	6062	0	0	1	1180040	8.47429e-07	1.69486e-06	0	912	0	0
17-17213727-GC-G	17213727	rs1567804984	PASS	NA	27310	ENST00000285071.9	p.Gly556AlafsTer2	p.Gly556AlafsTer2	c.1667del	g.17213729del	frameshift_variant	NA	1	1614218	6.19495e-07	1.23899e-06	0	0	75052	0	0	0	60028	0	0	0	29606	0	0	0	44888	0	0	0	64036	0	0	0	6062	0	0	1	1180042	8.47427e-07	1.69485e-06	0	912	0	0
17-17213727-G-GT	17213727	rs767479616	PASS	NA	27310	ENST00000285071.9	p.Leu557ProfsTer45	p.Leu557ProfsTer45	c.1667_1668insA	g.17213727_17213728insT	frameshift_variant	NA	1	1614218	6.19495e-07	1.23899e-06	0	0	75052	0	0	0	60028	0	0	0	29606	0	0	0	44888	0	0	0	64036	0	0	0	6062	0	0	0	1180042	0	0	0	912	0	0
17-17213738-A-G	17213738	rs1131690833	PASS	NA	27310	ENST00000285071.9	p.Trp553Arg	p.Trp553Arg	c.1657T>C	g.17213738A>G	missense_variant	Pathogenic/Likely pathogenic	1	1614244	6.19485e-07	1.23897e-06	0	0	75070	0	0	0	60032	0	0	0	29606	0	0	1	44892	2.22757e-05	4.45514e-05	0	64050	0	0	0	6062	0	0	0	1180028	0	0	0	912	0	0
17-17213794-TTC-T	17213794	rs1439151268	PASS	NA	27310	ENST00000285071.9	p.Lys534AlafsTer67	p.Lys534AlafsTer67	c.1599_1600del	g.17213796_17213797del	frameshift_variant	Pathogenic	1	1614244	6.19485e-07	1.23897e-06	0	0	75070	0	0	0	60030	0	0	0	29608	0	0	0	44884	0	0	0	64040	0	0	1	6062	0.000164962	0.000329924	0	1180044	0	0	0	912	0	0
17-17213796-CTG-C	17213796	rs876660810	PASS	NA	27310	ENST00000285071.9	p.Gln533GlufsTer68	p.Gln533GlufsTer68	c.1597_1598del	g.17213802_17213803del	frameshift_variant	Pathogenic	3	1614248	1.85845e-06	3.7169e-06	0	0	75064	0	0	0	60032	0	0	0	29608	0	0	0	44888	0	0	0	64046	0	0	0	6060	0	0	3	1180040	2.54229e-06	5.08457e-06	0	912	0	0
17-17213806-TC-T	17213806	NA	PASS	NA	27310	ENST00000285071.9	p.Glu530ArgfsTer7	p.Glu530ArgfsTer7	c.1588del	g.17213807del	frameshift_variant	NA	1	1614256	6.1948e-07	1.23896e-06	0	0	75074	0	0	0	60028	0	0	0	29606	0	0	0	44886	0	0	0	64046	0	0	0	6062	0	0	0	1180048	0	0	0	912	0	0
17-17213815-C-CT	17213815	rs753009073	PASS	NA	27310	ENST00000285071.9	p.Arg527GlnfsTer75	p.Arg527GlnfsTer75	c.1579_1580insA	g.17213815_17213816insT	frameshift_variant	Pathogenic/Likely pathogenic	2	1614196	1.23901e-06	2.47801e-06	0	0	75038	0	0	0	60034	0	0	0	29608	0	0	2	44882	4.45613e-05	8.91226e-05	0	64040	0	0	0	6062	0	0	0	1180038	0	0	0	912	0	0
17-17213816-G-A	17213816	rs879255683	PASS	PASS	27310	ENST00000285071.9	p.Arg527Ter	p.Arg527Ter	c.1579C>T	g.17213816G>A	stop_gained	Pathogenic/Likely pathogenic	12	1614082	7.43457e-06	1.48691e-05	0	0	74924	0	0	0	60004	0	0	0	29608	0	0	2	44900	4.45434e-05	8.90869e-05	0	64040	0	0	0	6084	0	0	10	1180050	8.47422e-06	1.69484e-05	0	912	0	0
17-17214986-TCATC-T	17214986	rs886037608	PASS	NA	27310	ENST00000285071.9	p.Trp511Ter	p.Trp511Ter	c.1533_1536del	g.17214989_17214992del	frameshift_variant	Pathogenic	2	1613906	1.23923e-06	2.47846e-06	0	0	75038	0	0	0	60018	0	0	0	29608	0	0	2	44886	4.45573e-05	8.91146e-05	0	64032	0	0	0	5908	0	0	0	1179968	0	0	0	910	0	0
17-17214998-CCTT-C	17214998	rs398124529	PASS	PASS	27310	ENST00000285071.9	p.Lys508del	p.Lys508del	c.1522_1524del	g.17214999_17215001del	inframe_deletion	Pathogenic/Likely pathogenic	5	1614030	3.09784e-06	6.19567e-06	0	0	74942	0	0	1	60008	1.66644e-05	3.33289e-05	0	29608	0	0	0	44894	0	0	0	64042	0	0	0	6022	0	0	3	1180048	2.54227e-06	5.08454e-06	0	912	0	0
17-17215019-G-A	17215019	rs886042033	PASS	NA	27310	ENST00000285071.9	p.Gln502Ter	p.Gln502Ter	c.1504C>T	g.17215019G>A	stop_gained	Pathogenic	1	1614162	6.19517e-07	1.23903e-06	0	0	75040	0	0	0	60028	0	0	0	29608	0	0	0	44880	0	0	1	64030	1.56177e-05	3.12354e-05	0	6034	0	0	0	1180044	0	0	0	912	0	0
17-17215082-TG-T	17215082	rs1597579055	PASS	NA	27310	ENST00000285071.9	p.Thr481ProfsTer3	p.Thr481ProfsTer3	c.1440del	g.17215086del	frameshift_variant	Pathogenic/Likely pathogenic	2	1614002	1.23916e-06	2.47831e-06	0	0	75014	0	0	0	60010	0	0	0	29608	0	0	0	44858	0	0	0	63992	0	0	0	6062	0	0	2	1179972	1.69496e-06	3.38991e-06	0	910	0	0
17-17215092-T-C	17215092	rs398124528	NA	PASS	27310	ENST00000285071.9	c.1433-2A>G	p.?	c.1433-2A>G	g.17215092T>C	splice_acceptor_variant	Pathogenic/Likely pathogenic	1	1611970	6.20359e-07	1.24072e-06	0	0	74784	0	0	0	59946	0	0	0	29508	0	0	0	44586	0	0	0	63768	0	0	0	6078	0	0	1	1179006	8.48172e-07	1.69634e-06	0	912	0	0
17-17215184-C-G	17215184	rs755959303	NA	PASS	27310	ENST00000285071.9	c.1432+1G>C	p.?	c.1432+1G>C	g.17215184C>G	splice_donor_variant	Pathogenic	1	1614034	6.19566e-07	1.23913e-06	0	0	74946	0	0	0	60002	0	0	0	29608	0	0	0	44898	0	0	0	63982	0	0	0	6084	0	0	1	1180030	8.47436e-07	1.69487e-06	0	912	0	0
17-17215188-G-A	17215188	rs879255678	PASS	PASS	27310	ENST00000285071.9	p.Arg477Ter	p.Arg477Ter	c.1429C>T	g.17215188G>A	stop_gained	Pathogenic	5	1613988	3.09792e-06	6.19583e-06	0	0	74922	0	0	0	60004	0	0	0	29608	0	0	0	44896	0	0	0	63972	0	0	0	6084	0	0	2	1180026	1.69488e-06	3.38976e-06	0	912	0	0
17-17215190-T-TC	17215190	rs1131690835	PASS	NA	27310	ENST00000285071.9	p.Asp476GlyfsTer10	p.Asp476GlyfsTer10	c.1426dup	g.17215191dup	frameshift_variant	Pathogenic	2	1614110	1.23907e-06	2.47815e-06	0	0	75042	0	0	0	60016	0	0	0	29606	0	0	0	44880	0	0	0	63986	0	0	0	6062	0	0	2	1180020	1.69489e-06	3.38977e-06	0	912	0	0
17-17215224-A-AC	17215224	NA	PASS	NA	27310	ENST00000285071.9	p.Phe465ValfsTer21	p.Phe465ValfsTer21	c.1392dup	g.17215225dup	frameshift_variant	Pathogenic	2	1613956	1.23919e-06	2.47838e-06	0	0	74960	0	0	0	60008	0	0	0	29606	0	0	0	44878	0	0	0	63988	0	0	0	6062	0	0	2	1179986	1.69494e-06	3.38987e-06	0	908	0	0
17-17215228-G-C	17215228	rs137852929	PASS	NA	27310	ENST00000285071.9	p.Tyr463Ter	p.Tyr463Ter	c.1389C>G	g.17215228G>C	stop_gained	Pathogenic	9	1614200	5.57552e-06	1.1151e-05	0	0	75058	0	0	0	60024	0	0	0	29606	0	0	0	44880	0	0	0	64014	0	0	0	6062	0	0	9	1180044	7.62683e-06	1.52537e-05	0	912	0	0
17-17215236-TGA-T	17215236	rs1064793128	PASS	NA	27310	ENST00000285071.9	p.Leu460GlnfsTer25	p.Leu460GlnfsTer25	c.1379_1380del	g.17215241_17215242del	frameshift_variant	Pathogenic	2	1614208	1.239e-06	2.478e-06	0	0	75058	0	0	0	60032	0	0	0	29606	0	0	0	44874	0	0	0	64032	0	0	0	6062	0	0	2	1180038	1.69486e-06	3.38972e-06	0	912	0	0
17-17215256-CA-C	17215256	NA	PASS	NA	27310	ENST00000285071.9	p.Cys454ValfsTer14	p.Cys454ValfsTer14	c.1360del	g.17215257del	frameshift_variant	Pathogenic	1	1614212	6.19497e-07	1.23899e-06	0	0	75060	0	0	0	60034	0	0	0	29608	0	0	0	44874	0	0	0	64024	0	0	0	6062	0	0	1	1180036	8.47432e-07	1.69486e-06	0	912	0	0
17-17215257-AC-A	17215257	rs1555607212	PASS	NA	27310	ENST00000285071.9	p.Cys454ValfsTer14	p.Cys454ValfsTer14	c.1359del	g.17215261del	frameshift_variant	Pathogenic	1	1613898	6.19618e-07	1.23924e-06	0	0	74940	0	0	0	60000	0	0	0	29608	0	0	0	44860	0	0	0	63968	0	0	0	6062	0	0	1	1179972	8.47478e-07	1.69496e-06	0	912	0	0
17-17215263-C-CAGGGTGG	17215263	rs2046880504	PASS	NA	27310	ENST00000285071.9	p.Val452ProfsTer6	p.Val452ProfsTer6	c.1347_1353dup	g.17215272_17215278dup	frameshift_variant	Pathogenic	1	1614200	6.19502e-07	1.239e-06	0	0	75066	0	0	0	60034	0	0	0	29608	0	0	1	44872	2.22856e-05	4.45712e-05	0	64014	0	0	0	6062	0	0	0	1180034	0	0	0	912	0	0
17-17215282-T-TGCGGCTGCGTGGACCTC	17215282	rs879255677	PASS	NA	27310	ENST00000285071.9	p.Leu449GlnfsTer25	p.Leu449GlnfsTer25	c.1318_1334dup	g.17215283_17215299dup	frameshift_variant	Pathogenic/Likely pathogenic	9	1614092	5.57589e-06	1.11518e-05	0	0	75032	0	0	0	60014	0	0	0	29608	0	0	0	44860	0	0	0	63990	0	0	0	6062	0	0	9	1180020	7.62699e-06	1.5254e-05	0	912	0	0
17-17215293-G-GT	17215293	rs2046882472	PASS	NA	27310	ENST00000285071.9	p.His442ThrfsTer14	p.His442ThrfsTer14	c.1323_1324insA	g.17215293_17215294insT	frameshift_variant	NA	1	1614072	6.19551e-07	1.2391e-06	0	0	75036	0	0	0	60018	0	0	0	29606	0	0	0	44864	0	0	0	63944	0	0	0	6062	0	0	1	1180040	8.47429e-07	1.69486e-06	0	912	0	0
17-17216331-GGGGAACCTCAGCGCAGGGCATGGCCCCACAGCCCGCGGGGGCACGCACCTGAGGAGAGCA-G	17216331	NA	PASS	NA	27310	ENST00000285071.9	c.1289_1300+48del	p.?	c.1289_1300+48del	g.17216332_17216391del	splice_donor_variant	NA	1	1609504	6.21309e-07	1.24262e-06	0	0	74986	0	0	0	59858	0	0	0	29490	0	0	0	44812	0	0	0	63204	0	0	0	5534	0	0	1	1177736	8.49087e-07	1.69817e-06	0	912	0	0
17-17216380-C-G	17216380	rs1266098984	PASS	NA	27310	ENST00000285071.9	p.Glu434Gln	p.Glu434Gln	c.1300G>C	g.17216380C>G	missense_variant	Pathogenic	1	1613424	6.198e-07	1.2396e-06	0	0	75038	0	0	0	59986	0	0	0	29582	0	0	0	44858	0	0	0	63824	0	0	0	6036	0	0	0	1179676	0	0	0	912	0	0
17-17216393-G-GT	17216393	rs879255675	PASS	NA	27310	ENST00000285071.9	p.His429GlnfsTer27	p.His429GlnfsTer27	c.1286dup	g.17216394dup	frameshift_variant	Pathogenic	2	1613498	1.23954e-06	2.47909e-06	0	0	75040	0	0	2	59986	3.33411e-05	6.66822e-05	0	29582	0	0	0	44878	0	0	0	63840	0	0	0	6044	0	0	0	1179716	0	0	0	912	0	0
17-17216394-T-TG	17216394	rs80338682	PASS	PASS	27310	ENST00000285071.9	p.His429ProfsTer27	p.His429ProfsTer27	c.1285dup	g.17216402dup	frameshift_variant	Pathogenic	111	1612356	6.88434e-05	0.000137687	0	2	74868	2.67137e-05	5.34274e-05	0	59914	0	0	0	29564	0	0	1	44838	2.23025e-05	4.4605e-05	48	63502	0.000755882	0.00151176	0	6036	0	0	54	1179304	4.57897e-05	9.15794e-05	0	912	0	0
17-17216394-TG-T	17216394	rs80338682	PASS	PASS	27310	ENST00000285071.9	p.His429ThrfsTer39	p.His429ThrfsTer39	c.1285del	g.17216402del	frameshift_variant	Pathogenic	17	1612434	1.05431e-05	2.10861e-05	0	0	74744	0	0	1	59898	1.6695e-05	3.33901e-05	0	29566	0	0	1	44854	2.22946e-05	4.45891e-05	1	63654	1.57099e-05	3.14199e-05	0	6058	0	0	12	1179338	1.01752e-05	2.03504e-05	0	912	0	0
17-17216418-C-CT	17216418	NA	PASS	NA	27310	ENST00000285071.9	p.Ser421LysfsTer35	p.Ser421LysfsTer35	c.1261dup	g.17216419dup	frameshift_variant	Pathogenic	1	1613818	6.19649e-07	1.2393e-06	0	0	75038	0	0	0	59978	0	0	0	29598	0	0	0	44882	0	0	0	63974	0	0	0	6048	0	0	1	1179850	8.47565e-07	1.69513e-06	0	912	0	0
17-17216435-G-T	17216435	rs748148728	PASS	NA	27310	ENST00000285071.9	p.Cys415Ter	p.Cys415Ter	c.1245C>A	g.17216435G>T	stop_gained	Pathogenic/Likely pathogenic	1	1613848	6.19637e-07	1.23927e-06	0	0	75040	0	0	0	59990	0	0	0	29604	0	0	0	44878	0	0	0	63994	0	0	0	6054	0	0	1	1179848	8.47567e-07	1.69513e-06	0	912	0	0
17-17216453-G-C	17216453	rs561236067	PASS	NA	27310	ENST00000285071.9	p.Tyr409Ter	p.Tyr409Ter	c.1227C>G	g.17216453G>C	stop_gained	Pathogenic	1	1613846	6.19638e-07	1.23928e-06	0	0	75028	0	0	0	59998	0	0	0	29598	0	0	0	44874	0	0	0	63970	0	0	0	6058	0	0	1	1179870	8.47551e-07	1.6951e-06	0	912	0	0
17-17216466-T-TA	17216466	rs1131690837	PASS	NA	27310	ENST00000285071.9	p.Tyr405LeufsTer51	p.Tyr405LeufsTer51	c.1213dup	g.17216467dup	frameshift_variant	Pathogenic	1	1613788	6.1966e-07	1.23932e-06	0	0	74996	0	0	0	60006	0	0	0	29598	0	0	0	44872	0	0	0	63920	0	0	1	6058	0.000165071	0.000330142	0	1179878	0	0	0	908	0	0
17-17216476-T-TG	17216476	rs398124526	PASS	NA	27310	ENST00000285071.9	p.Ile402HisfsTer54	p.Ile402HisfsTer54	c.1203dup	g.17216477dup	frameshift_variant	Pathogenic	1	1613840	6.1964e-07	1.23928e-06	0	0	75020	0	0	1	59996	1.66678e-05	3.33356e-05	0	29596	0	0	0	44872	0	0	0	63924	0	0	0	6056	0	0	0	1179902	0	0	0	912	0	0
17-17216491-C-CG	17216491	NA	PASS	NA	27310	ENST00000285071.9	p.Val397ArgfsTer59	p.Val397ArgfsTer59	c.1188dup	g.17216494dup	frameshift_variant	NA	1	1613814	6.1965e-07	1.2393e-06	0	0	75012	0	0	0	60006	0	0	0	29604	0	0	0	44862	0	0	0	63878	0	0	0	6058	0	0	0	1179916	0	0	0	912	0	0
17-17216500-TG-T	17216500	rs398124525	PASS	NA	27310	ENST00000285071.9	p.Met394CysfsTer74	p.Met394CysfsTer74	c.1179del	g.17216502del	frameshift_variant	Pathogenic/Likely pathogenic	1	1613768	6.19668e-07	1.23934e-06	0	0	75022	0	0	0	60004	0	0	0	29596	0	0	0	44860	0	0	0	63852	0	0	0	6058	0	0	1	1179912	8.47521e-07	1.69504e-06	0	912	0	0
17-17217068-C-G	17217068	rs1555607929	PASS	NA	27310	ENST00000285071.9	c.1176+1G>C	p.?	c.1176+1G>C	g.17217068C>G	splice_donor_variant	Pathogenic/Likely pathogenic	1	1605220	6.22968e-07	1.24594e-06	0	0	74872	0	0	0	60010	0	0	0	29542	0	0	0	44828	0	0	0	63940	0	0	0	6042	0	0	1	1171940	8.53286e-07	1.70657e-06	0	912	0	0
17-17217092-G-A	17217092	rs2144869206	PASS	NA	27310	ENST00000285071.9	p.Gln385Ter	p.Gln385Ter	c.1153C>T	g.17217092G>A	stop_gained	Pathogenic	1	1613324	6.19838e-07	1.23968e-06	0	0	75046	0	0	0	60028	0	0	0	29600	0	0	0	44886	0	0	0	63954	0	0	0	6060	0	0	1	1179296	8.47964e-07	1.69593e-06	0	912	0	0
17-17217105-GTCTCTGCTTTTCCAGA-G	17217105	rs879255673	PASS	NA	27310	ENST00000285071.9	p.Ile375ThrfsTer88	p.Ile375ThrfsTer88	c.1124_1139del	g.17217108_17217123del	frameshift_variant	Pathogenic	1	1613954	6.19596e-07	1.23919e-06	0	0	75060	0	0	0	60022	0	0	0	29602	0	0	0	44878	0	0	0	63958	0	0	0	6062	0	0	1	1179884	8.47541e-07	1.69508e-06	0	912	0	0
17-17217112-C-CT	17217112	NA	PASS	NA	27310	ENST00000285071.9	p.Ser378LysfsTer12	p.Ser378LysfsTer12	c.1132dup	g.17217116dup	frameshift_variant	NA	1	1614116	6.19534e-07	1.23907e-06	0	0	75068	0	0	0	60030	0	0	0	29604	0	0	0	44882	0	0	0	63956	0	0	0	6062	0	0	1	1180014	8.47448e-07	1.6949e-06	0	912	0	0
17-17217116-TC-T	17217116	NA	PASS	NA	27310	ENST00000285071.9	p.Trp376Ter	p.Trp376Ter	c.1128del	g.17217118del	frameshift_variant	NA	1	1614092	6.19543e-07	1.23909e-06	0	0	75056	0	0	0	60024	0	0	0	29608	0	0	0	44880	0	0	0	63942	0	0	0	6062	0	0	1	1180018	8.47445e-07	1.69489e-06	0	912	0	0
17-17217127-TG-T	17217127	NA	PASS	NA	27310	ENST00000285071.9	p.Gln373ArgfsTer2	p.Gln373ArgfsTer2	c.1117del	g.17217129del	frameshift_variant	NA	1	1614126	6.1953e-07	1.23906e-06	0	0	75072	0	0	0	60024	0	0	0	29606	0	0	0	44878	0	0	0	63958	0	0	0	6062	0	0	0	1180024	0	0	0	912	0	0
17-17217128-G-A	17217128	rs398124524	PASS	NA	27310	ENST00000285071.9	p.Gln373Ter	p.Gln373Ter	c.1117C>T	g.17217128G>A	stop_gained	Pathogenic	5	1614140	3.09762e-06	6.19525e-06	0	0	75072	0	0	0	60030	0	0	0	29606	0	0	0	44882	0	0	0	63954	0	0	0	6062	0	0	4	1180026	3.38976e-06	6.77951e-06	0	912	0	0
17-17217151-GC-G	17217151	NA	PASS	NA	27310	ENST00000285071.9	p.Ala365ProfsTer10	p.Ala365ProfsTer10	c.1093del	g.17217153del	frameshift_variant	NA	1	1614046	6.19561e-07	1.23912e-06	0	0	75072	0	0	0	60026	0	0	0	29608	0	0	0	44882	0	0	0	63916	0	0	0	6062	0	0	0	1179976	0	0	0	912	0	0
17-17217168-AG-A	17217168	NA	PASS	NA	27310	ENST00000285071.9	p.Pro359LeufsTer16	p.Pro359LeufsTer16	c.1076del	g.17217172del	frameshift_variant	Pathogenic	1	1613488	6.19775e-07	1.23955e-06	0	0	75046	0	0	0	60018	0	0	0	29598	0	0	0	44886	0	0	0	63862	0	0	0	6062	0	0	1	1179534	8.47792e-07	1.69558e-06	0	912	0	0
17-17217183-C-T	17217183	rs2046952392	NA	PASS	27310	ENST00000285071.9	c.1063-1G>A	p.?	c.1063-1G>A	g.17217183C>T	splice_acceptor_variant	NA	1	1607132	6.22226e-07	1.24445e-06	0	0	74814	0	0	1	59968	1.66756e-05	3.33511e-05	0	29570	0	0	0	44848	0	0	0	63824	0	0	0	6074	0	0	0	1173880	0	0	0	912	0	0
17-17219017-A-C	17219017	rs886039370	PASS	NA	27310	ENST00000285071.9	c.1062+2T>G	p.?	c.1062+2T>G	g.17219017A>C	splice_donor_variant	Pathogenic	1	1613232	6.19874e-07	1.23975e-06	0	0	74978	0	0	0	60014	0	0	0	29608	0	0	0	44874	0	0	0	63650	0	0	0	5796	0	0	1	1179914	8.47519e-07	1.69504e-06	0	912	0	0
17-17219059-CG-C	17219059	rs1060502368	NA	PASS	27310	ENST00000285071.9	p.Arg341GlyfsTer12	p.Arg341GlyfsTer12	c.1021del	g.17219063del	frameshift_variant	Pathogenic	1	1613736	6.1968e-07	1.23936e-06	0	0	74908	0	0	0	60006	0	0	0	29608	0	0	0	44888	0	0	0	63872	0	0	0	6070	0	0	1	1179928	8.47509e-07	1.69502e-06	0	912	0	0
17-17219066-GC-G	17219066	rs1131690830	NA	PASS	27310	ENST00000285071.9	p.Trp338CysfsTer15	p.Trp338CysfsTer15	c.1014del	g.17219068del	frameshift_variant	Pathogenic	1	1613796	6.19657e-07	1.23931e-06	0	0	74912	0	0	0	60002	0	0	0	29606	0	0	0	44894	0	0	0	63872	0	0	0	6070	0	0	1	1179968	8.47481e-07	1.69496e-06	0	912	0	0
17-17219126-C-CTTCTGTACTCTCTGGCAACACAGGGGCT	17219126	rs398124542	PASS	NA	27310	ENST00000285071.9	p.Gly319SerfsTer80	p.Gly319SerfsTer80	c.927_954dup	g.17219131_17219158dup	frameshift_variant	Pathogenic	1	1614244	6.19485e-07	1.23897e-06	0	0	75074	0	0	0	60028	0	0	0	29604	0	0	0	44888	0	0	0	64028	0	0	0	6062	0	0	1	1180054	8.47419e-07	1.69484e-06	0	910	0	0
17-17219133-ACT-A	17219133	rs1597591875	PASS	NA	27310	ENST00000285071.9	p.Ser316TyrfsTer73	p.Ser316TyrfsTer73	c.946_947del	g.17219138_17219139del	frameshift_variant	Pathogenic	7	1613966	4.33714e-06	8.67428e-06	0	0	74930	0	0	0	60006	0	0	0	29606	0	0	0	44880	0	0	0	64002	0	0	0	6062	0	0	6	1179998	5.08475e-06	1.01695e-05	0	910	0	0
17-17219146-AC-A	17219146	NA	PASS	NA	27310	ENST00000285071.9	p.Val312CysfsTer11	p.Val312CysfsTer11	c.934del	g.17219147del	frameshift_variant	NA	1	1614216	6.19496e-07	1.23899e-06	0	0	75070	0	0	0	60024	0	0	0	29604	0	0	0	44884	0	0	0	64022	0	0	0	6062	0	0	0	1180046	0	0	0	912	0	0
17-17219148-AG-A	17219148	rs1555608617	PASS	NA	27310	ENST00000285071.9	p.Pro311LeufsTer12	p.Pro311LeufsTer12	c.932del	g.17219152del	frameshift_variant	Pathogenic/Likely pathogenic	1	1614166	6.19515e-07	1.23903e-06	0	0	75046	0	0	0	60028	0	0	0	29604	0	0	0	44882	0	0	0	64020	0	0	0	6062	0	0	1	1180032	8.47435e-07	1.69487e-06	0	912	0	0
17-17219148-A-AG	17219148	NA	PASS	NA	27310	ENST00000285071.9	p.Val312CysfsTer78	p.Val312CysfsTer78	c.932dup	g.17219152dup	frameshift_variant	NA	1	1614166	6.19515e-07	1.23903e-06	0	0	75046	0	0	0	60028	0	0	0	29604	0	0	0	44882	0	0	0	64020	0	0	0	6062	0	0	1	1180032	8.47435e-07	1.69487e-06	0	912	0	0
17-17219174-C-CA	17219174	rs757111995	PASS	NA	27310	ENST00000285071.9	p.Glu303Ter	p.Glu303Ter	c.906dup	g.17219175dup	frameshift_variant	Pathogenic	1	1614224	6.19493e-07	1.23899e-06	0	0	75078	0	0	0	60034	0	0	0	29604	0	0	0	44888	0	0	0	63998	0	0	0	6060	0	0	0	1180050	0	0	0	912	0	0
17-17219187-GCTTT-G	17219187	rs398124541	PASS	NA	27310	ENST00000285071.9	p.Glu297AlafsTer25	p.Glu297AlafsTer25	c.890_893del	g.17219190_17219193del	frameshift_variant	Pathogenic	20	1614098	1.23908e-05	2.47816e-05	0	0	75062	0	0	0	60032	0	0	0	29604	0	0	0	44882	0	0	0	63926	0	0	0	6060	0	0	19	1180030	1.61013e-05	3.22026e-05	0	912	0	0
17-17219194-G-C	17219194	rs1490424623	PASS	NA	27310	ENST00000285071.9	p.Ser296Ter	p.Ser296Ter	c.887C>G	g.17219194G>C	stop_gained	Pathogenic	1	1614056	6.19557e-07	1.23911e-06	0	0	75052	0	0	0	60026	0	0	0	29604	0	0	1	44888	2.22777e-05	4.45553e-05	0	63884	0	0	0	6060	0	0	0	1180036	0	0	0	912	0	0
17-17221553-C-CTGGA	17221553	rs771374314	PASS	NA	27310	ENST00000285071.9	p.Gln285HisfsTer8	p.Gln285HisfsTer8	c.851_854dup	g.17221554_17221557dup	frameshift_variant	NA	1	1613220	6.19878e-07	1.23976e-06	0	0	75070	0	0	0	60032	0	0	0	29608	0	0	1	44892	2.22757e-05	4.45514e-05	0	63022	0	0	0	6060	0	0	0	1180032	0	0	0	912	0	0
17-17221555-G-A	17221555	rs879255667	PASS	NA	27310	ENST00000285071.9	p.Gln285Ter	p.Gln285Ter	c.853C>T	g.17221555G>A	stop_gained	Pathogenic	2	1613022	1.23991e-06	2.47982e-06	0	1	75036	1.33269e-05	2.66539e-05	0	60018	0	0	0	29608	0	0	0	44876	0	0	0	62916	0	0	0	6060	0	0	1	1180012	8.47449e-07	1.6949e-06	0	912	0	0
17-17221630-T-C	17221630	rs1555609514	PASS	NA	27310	ENST00000285071.9	c.780-2A>G	p.?	c.780-2A>G	g.17221630T>C	splice_acceptor_variant	Pathogenic	1	1606962	6.22292e-07	1.24458e-06	0	0	75026	0	0	1	59980	1.66722e-05	3.33444e-05	0	29598	0	0	0	44874	0	0	0	57186	0	0	0	6050	0	0	0	1179858	0	0	0	910	0	0
17-17222500-C-A	17222500	rs758175953	PASS	PASS	27310	ENST00000285071.9	c.779+1G>T	p.?	c.779+1G>T	g.17222500C>A	splice_donor_variant	Pathogenic/Likely pathogenic	12	1614078	7.43458e-06	1.48692e-05	0	0	74932	0	0	0	60000	0	0	0	29608	0	0	0	44906	0	0	0	64024	0	0	0	6084	0	0	12	1180042	1.01691e-05	2.03383e-05	0	912	0	0
17-17222507-AAGG-A	17222507	rs2047122813	PASS	NA	27310	ENST00000285071.9	p.Ser257del	p.Ser257del	c.770_772del	g.17222511_17222513del	inframe_deletion	Likely pathogenic	2	1614222	1.23899e-06	2.47797e-06	0	0	75074	0	0	0	60018	0	0	0	29606	0	0	1	44890	2.22767e-05	4.45534e-05	0	64028	0	0	0	6062	0	0	1	1180030	8.47436e-07	1.69487e-06	0	912	0	0
17-17222527-C-T	17222527	NA	PASS	NA	27310	ENST00000285071.9	p.Trp251Ter	p.Trp251Ter	c.753G>A	g.17222527C>T	stop_gained	Likely pathogenic	1	1614234	6.19489e-07	1.23898e-06	0	0	75066	0	0	0	60024	0	0	0	29606	0	0	0	44890	0	0	0	64036	0	0	0	6062	0	0	0	1180042	0	0	0	912	0	0
17-17222571-CG-C	17222571	rs886039369	PASS	NA	27310	ENST00000285071.9	p.Asn236LysfsTer6	p.Asn236LysfsTer6	c.708del	g.17222572del	frameshift_variant	Pathogenic	1	1614230	6.1949e-07	1.23898e-06	0	0	75052	0	0	0	60030	0	0	0	29608	0	0	0	44888	0	0	0	64040	0	0	0	6062	0	0	1	1180042	8.47427e-07	1.69485e-06	0	912	0	0
17-17222590-T-TA	17222590	NA	PASS	NA	27310	ENST00000285071.9	p.His231ThrfsTer17	p.His231ThrfsTer17	c.689dup	g.17222591dup	frameshift_variant	NA	1	1614204	6.195e-07	1.239e-06	0	0	75048	0	0	0	60026	0	0	0	29602	0	0	0	44888	0	0	0	64036	0	0	0	6062	0	0	1	1180036	8.47432e-07	1.69486e-06	0	910	0	0
17-17222599-C-CGT	17222599	NA	NA	PASS	27310	ENST00000285071.9	p.Pro228ArgfsTer15	p.Pro228ArgfsTer15	c.679_680dup	g.17222601_17222602dup	frameshift_variant	NA	1	1614074	6.1955e-07	1.2391e-06	0	0	74912	0	0	0	60012	0	0	0	29604	0	0	0	44900	0	0	1	64034	1.56167e-05	3.12334e-05	0	6084	0	0	0	1180048	0	0	0	910	0	0
17-17222632-TG-T	17222632	rs772407910	PASS	NA	27310	ENST00000285071.9	p.Pro216HisfsTer7	p.Pro216HisfsTer7	c.647del	g.17222635del	frameshift_variant	NA	1	1614218	6.19495e-07	1.23899e-06	0	0	75062	0	0	0	60024	0	0	0	29602	0	0	0	44882	0	0	0	64042	0	0	0	6062	0	0	0	1180036	0	0	0	912	0	0
17-17223955-TC-T	17223955	rs878855217	NA	PASS	27310	ENST00000285071.9	p.Gly195GlufsTer28	p.Gly195GlufsTer28	c.584del	g.17223959del	frameshift_variant	Pathogenic	1	1613330	6.19836e-07	1.23967e-06	0	0	74928	0	0	0	60010	0	0	0	29608	0	0	0	44892	0	0	0	63278	0	0	0	6084	0	0	1	1180058	8.47416e-07	1.69483e-06	0	912	0	0
17-17223961-GA-G	17223961	NA	PASS	NA	27310	ENST00000285071.9	p.Val193AlafsTer30	p.Val193AlafsTer30	c.578del	g.17223962del	frameshift_variant	Pathogenic	1	1613506	6.19768e-07	1.23954e-06	0	0	75058	0	0	0	60024	0	0	0	29608	0	0	0	44888	0	0	0	63334	0	0	0	6062	0	0	1	1180038	8.4743e-07	1.69486e-06	0	912	0	0
17-17224022-ATGATGCTGTAC-A	17224022	NA	PASS	NA	27310	ENST00000285071.9	p.Trp169CysfsTer27	p.Trp169CysfsTer27	c.507_517del	g.17224023_17224033del	frameshift_variant	NA	1	1613820	6.19648e-07	1.2393e-06	0	0	75056	0	0	0	60026	0	0	0	29602	0	0	0	44884	0	0	0	63644	0	0	0	6062	0	0	1	1180036	8.47432e-07	1.69486e-06	0	910	0	0
17-17224026-TGCTGTACCAGC-T	17224026	NA	PASS	NA	27310	ENST00000285071.9	p.Arg168HisfsTer28	p.Arg168HisfsTer28	c.503_513del	g.17224031_17224041del	frameshift_variant	Pathogenic	1	1613832	6.19643e-07	1.23929e-06	0	1	75042	1.33259e-05	2.66517e-05	0	60026	0	0	0	29606	0	0	0	44886	0	0	0	63674	0	0	0	6062	0	0	0	1180024	0	0	0	912	0	0
17-17224030-G-T	17224030	rs1567819834	PASS	NA	27310	ENST00000285071.9	p.Tyr170Ter	p.Tyr170Ter	c.510C>A	g.17224030G>T	stop_gained	Pathogenic	1	1613860	6.19632e-07	1.23926e-06	0	0	75076	0	0	0	60026	0	0	0	29604	0	0	0	44884	0	0	0	63658	0	0	0	6062	0	0	1	1180040	8.47429e-07	1.69486e-06	0	912	0	0
17-17224041-G-A	17224041	rs587782069	PASS	NA	27310	ENST00000285071.9	p.Gln167Ter	p.Gln167Ter	c.499C>T	g.17224041G>A	stop_gained	Pathogenic	2	1613872	1.23926e-06	2.47851e-06	0	0	75070	0	0	0	60028	0	0	0	29606	0	0	0	44890	0	0	0	63704	0	0	0	6062	0	0	2	1180020	1.69489e-06	3.38977e-06	0	912	0	0
17-17224049-CT-C	17224049	rs1414696397	NA	PASS	27310	ENST00000285071.9	p.Arg164GlyfsTer13	p.Arg164GlyfsTer13	c.490del	g.17224050del	frameshift_variant	Pathogenic	1	1613742	6.19678e-07	1.23936e-06	0	0	74948	0	0	0	59994	0	0	0	29602	0	0	0	44894	0	0	0	63718	0	0	0	6084	0	0	0	1180032	0	0	0	912	0	0
17-17224068-TGAA-T	17224068	rs786203218	PASS	PASS	27310	ENST00000285071.9	p.Phe157del	p.Phe157del	c.469_471del	g.17224073_17224075del	inframe_deletion	Pathogenic/Likely pathogenic	4	1613458	2.47915e-06	4.95829e-06	0	0	74934	0	0	0	59956	0	0	0	29594	0	0	0	44884	0	0	0	63728	0	0	0	6084	0	0	4	1179912	3.39008e-06	6.78017e-06	0	912	0	0
17-17224093-GC-G	17224093	rs727504645	PASS	NA	27310	ENST00000285071.9	p.Gly149AlafsTer28	p.Gly149AlafsTer28	c.446del	g.17224095del	frameshift_variant	Likely pathogenic	1	1611980	6.20355e-07	1.24071e-06	0	0	75062	0	0	0	59684	0	0	0	29546	0	0	0	44854	0	0	0	63636	0	0	0	6058	0	0	1	1179120	8.4809e-07	1.69618e-06	0	912	0	0
17-17226174-A-C	17226174	NA	PASS	NA	27310	ENST00000285071.9	c.396+2T>G	p.?	c.396+2T>G	g.17226174A>C	splice_donor_variant	NA	1	1613890	6.19621e-07	1.23924e-06	0	0	74962	0	0	0	60012	0	0	0	29606	0	0	0	44836	0	0	0	63944	0	0	0	6062	0	0	1	1179978	8.47473e-07	1.69495e-06	0	912	0	0
17-17226205-G-A	17226205	rs2047242821	NA	PASS	27310	ENST00000285071.9	p.Gln123Ter	p.Gln123Ter	c.367C>T	g.17226205G>A	stop_gained	Pathogenic	1	1614014	6.19573e-07	1.23915e-06	0	0	74912	0	0	1	59996	1.66678e-05	3.33356e-05	0	29608	0	0	0	44882	0	0	0	64008	0	0	0	6084	0	0	0	1180036	0	0	0	912	0	0
17-17226224-C-CT	17226224	rs776896550	PASS	NA	27310	ENST00000285071.9	p.Leu117AlafsTer16	p.Leu117AlafsTer16	c.347dup	g.17226225dup	frameshift_variant	Pathogenic	2	1614060	1.23911e-06	2.47822e-06	0	0	75018	0	0	0	60016	0	0	0	29606	0	0	0	44856	0	0	0	63988	0	0	0	6062	0	0	2	1180016	1.69489e-06	3.38978e-06	0	912	0	0
17-17226245-G-GT	17226245	NA	PASS	NA	27310	ENST00000285071.9	p.His109GlnfsTer24	p.His109GlnfsTer24	c.326dup	g.17226246dup	frameshift_variant	NA	1	1614198	6.19503e-07	1.23901e-06	0	0	75052	0	0	0	60024	0	0	0	29606	0	0	0	44860	0	0	0	64034	0	0	0	6062	0	0	1	1180054	8.47419e-07	1.69484e-06	0	912	0	0
17-17226251-GAC-G	17226251	rs2145012275	PASS	NA	27310	ENST00000285071.9	p.Val107GlnfsTer25	p.Val107GlnfsTer25	c.319_320del	g.17226252_17226253del	frameshift_variant	Pathogenic	1	1614180	6.1951e-07	1.23902e-06	0	0	75048	0	0	0	60020	0	0	0	29606	0	0	0	44868	0	0	0	64032	0	0	0	6062	0	0	0	1180038	0	0	0	912	0	0
17-17226324-T-C	17226324	rs398124533	PASS	NA	27310	ENST00000285071.9	c.250-2A>G	p.?	c.250-2A>G	g.17226324T>C	splice_acceptor_variant	Pathogenic/Likely pathogenic	2	1614208	1.239e-06	2.478e-06	0	0	75054	0	0	0	60018	0	0	0	29606	0	0	0	44884	0	0	0	64028	0	0	0	6062	0	0	2	1180044	1.69485e-06	3.3897e-06	0	912	0	0
17-17227887-G-T	17227887	rs939223011	PASS	NA	27310	ENST00000285071.9	c.249+2C>A	p.?	c.249+2C>A	g.17227887G>T	splice_donor_variant	NA	2	1614104	1.23908e-06	2.47816e-06	0	0	75050	0	0	0	60022	0	0	0	29608	0	0	0	44884	0	0	0	63964	0	0	0	6056	0	0	2	1180022	1.69488e-06	3.38977e-06	0	912	0	0
17-17227899-TCCGA-T	17227899	rs750146811	PASS	NA	27310	ENST00000285071.9	p.Ser79ThrfsTer50	p.Ser79ThrfsTer50	c.235_238del	g.17227901_17227904del	frameshift_variant	Pathogenic	3	1614124	1.85859e-06	3.71719e-06	0	0	75052	0	0	0	60022	0	0	0	29608	0	0	0	44884	0	0	0	63964	0	0	0	6062	0	0	3	1180032	2.5423e-06	5.08461e-06	0	912	0	0
17-17227902-G-T	17227902	NA	PASS	NA	27310	ENST00000285071.9	p.Ser79Ter	p.Ser79Ter	c.236C>A	g.17227902G>T	stop_gained	Pathogenic	1	1614092	6.19543e-07	1.23909e-06	0	0	75056	0	0	0	60024	0	0	0	29606	0	0	0	44886	0	0	0	63946	0	0	0	6062	0	0	1	1180020	8.47443e-07	1.69489e-06	0	912	0	0
17-17227904-CT-C	17227904	rs1555611377	PASS	NA	27310	ENST00000285071.9	p.Lys78SerfsTer52	p.Lys78SerfsTer52	c.233del	g.17227909del	frameshift_variant	Pathogenic	1	1614162	6.19517e-07	1.23903e-06	0	0	75064	0	0	0	60028	0	0	0	29606	0	0	0	44886	0	0	0	63964	0	0	0	6062	0	0	1	1180046	8.47425e-07	1.69485e-06	0	912	0	0
17-17227923-CT-C	17227923	rs1131690824	PASS	NA	27310	ENST00000285071.9	p.Ser72AlafsTer58	p.Ser72AlafsTer58	c.214del	g.17227924del	frameshift_variant	Pathogenic	1	1614156	6.19519e-07	1.23904e-06	0	0	75070	0	0	0	60032	0	0	0	29604	0	0	0	44880	0	0	0	63956	0	0	0	6062	0	0	1	1180042	8.47427e-07	1.69485e-06	0	910	0	0
17-17227948-CG-C	17227948	rs876660611	NA	PASS	27310	ENST00000285071.9	p.Ala64GlnfsTer66	p.Ala64GlnfsTer66	c.189del	g.17227952del	frameshift_variant	Pathogenic/Likely pathogenic	1	1614026	6.19569e-07	1.23914e-06	0	1	74954	1.33415e-05	2.6683e-05	0	60010	0	0	0	29608	0	0	0	44896	0	0	0	63940	0	0	0	6084	0	0	0	1180044	0	0	0	912	0	0
17-17228025-C-CT	17228025	NA	PASS	NA	27310	ENST00000285071.9	p.Ser38LysfsTer6	p.Ser38LysfsTer6	c.112dup	g.17228026dup	frameshift_variant	NA	1	1614000	6.19579e-07	1.23916e-06	0	0	75080	0	0	0	60034	0	0	0	29608	0	0	0	44882	0	0	0	63770	0	0	0	6062	0	0	1	1180056	8.47417e-07	1.69483e-06	0	912	0	0
17-17228079-AAG-A	17228079	rs2145049426	PASS	NA	27310	ENST00000285071.9	p.Phe20LeufsTer16	p.Phe20LeufsTer16	c.57_58del	g.17228084_17228085del	frameshift_variant	Pathogenic	1	1613614	6.19727e-07	1.23945e-06	0	0	75062	0	0	0	60024	0	0	0	29608	0	0	0	44874	0	0	1	63452	1.57599e-05	3.15199e-05	0	6062	0	0	0	1180036	0	0	0	910	0	0
17-17228088-CG-C	17228088	rs758385503	PASS	NA	27310	ENST00000285071.9	p.Arg17AlafsTer38	p.Arg17AlafsTer38	c.49del	g.17228093del	frameshift_variant	Pathogenic	2	1613488	1.23955e-06	2.4791e-06	0	0	75048	0	0	0	60020	0	0	0	29602	0	0	0	44880	0	0	0	63354	0	0	0	6060	0	0	0	1180022	0	0	0	912	0	0
17-17228105-G-C	17228105	rs754616167	PASS	NA	27310	ENST00000285071.9	p.Cys11Trp	p.Cys11Trp	c.33C>G	g.17228105G>C	missense_variant	Pathogenic/Likely pathogenic	1	1613254	6.19865e-07	1.23973e-06	0	0	75074	0	0	0	60020	0	0	0	29602	0	0	0	44880	0	0	0	63094	0	0	0	6062	0	0	1	1180022	8.47442e-07	1.69488e-06	0	912	0	0
17-17228107-AG-A	17228107	rs2145050572	PASS	NA	27310	ENST00000285071.9	p.Cys11AlafsTer44	p.Cys11AlafsTer44	c.30del	g.17228108del	frameshift_variant	Pathogenic	1	1613328	6.19837e-07	1.23967e-06	0	0	75072	0	0	0	60024	0	0	0	29608	0	0	0	44886	0	0	0	63138	0	0	0	6062	0	0	1	1180036	8.47432e-07	1.69486e-06	0	912	0	0
17-17228114-G-T	17228114	NA	PASS	NA	27310	ENST00000285071.9	p.Cys8Ter	p.Cys8Ter	c.24C>A	g.17228114G>T	stop_gained	NA	1	1613208	6.19883e-07	1.23977e-06	0	0	75078	0	0	0	60018	0	0	0	29608	0	0	0	44882	0	0	0	63030	0	0	0	6062	0	0	1	1180032	8.47435e-07	1.69487e-06	0	912	0	0
17-17228136-A-G	17228136	NA	PASS	NA	27310	ENST00000285071.9	p.Met1?	p.Met1?	c.2T>C	g.17228136A>G	start_lost	Pathogenic	3	1612698	1.86024e-06	3.72047e-06	0	1	75066	1.33216e-05	2.66432e-05	0	60012	0	0	0	29602	0	0	0	44880	0	0	0	62582	0	0	0	6062	0	0	2	1180006	1.69491e-06	3.38981e-06	0	912	0	0
17-17228137-T-C	17228137	rs2047316806	PASS	NA	27310	ENST00000285071.9	p.Met1?	p.Met1?	c.1A>G	g.17228137T>C	start_lost	Pathogenic	3	1612624	1.86032e-06	3.72064e-06	0	0	75074	0	0	0	60018	0	0	0	29608	0	0	0	44876	0	0	0	62502	0	0	0	6062	0	0	3	1180000	2.54237e-06	5.08475e-06	0	912	0	0
[truncated: 8 more columns]

## Sheet: Supplementary Data 3
												gnomAD v2.1, GRCh37, ENST00000285071.4
												All					Non-cancer					Cancer
gnomAD ID	Position	rsIDs	Filters - exomes	Filters - genomes	HGNC ID	Transcript	Protein Consequence	Transcript Consequence	Genome Consequence	VEP Annotation	ClinVar Germline Classification	Allele Count	Allele Number	Allele Frequency	Carrier Frequency	Homozygote Count	Allele Count	Allele Number	Allele Frequency	Carrier Frequency	Homozygote Count	Allele Count	Allele Number	Allele Frequency	Carrier Frequency	Homozygote Count
17-17117041-G-GT	17117041	rs767479616	PASS	NA	27310	ENST00000285071.4	p.Leu557ProfsTer45	c.1667_1668insA	g.17117041_17117042insT	frameshift_variant	NA	1	251496	3.97621e-06	7.95241e-06	0	1	236958	4.22016e-06	8.44031e-06	0	0	14538	0	0	0
17-17117041-GC-G	17117041	rs767479616	PASS	NA	27310	ENST00000285071.4	p.Gly556AlafsTer2	c.1667del	g.17117043del	frameshift_variant	NA	1	251496	3.97621e-06	7.95241e-06	0	1	236958	4.22016e-06	8.44031e-06	0	0	14538	0	0	0
17-17117108-TTC-T	17117108	rs1439151268	PASS	NA	27310	ENST00000285071.4	p.Lys534AlafsTer67	c.1599_1600del	g.17117110_17117111del	frameshift_variant	Pathogenic	1	251494	3.97624e-06	7.95248e-06	0	1	236958	4.22016e-06	8.44031e-06	0	0	14536	0	0	0
17-17117129-C-CT	17117129	rs753009073	PASS	NA	27310	ENST00000285071.4	p.Arg527GlnfsTer75	c.1579_1580insA	g.17117129_17117130insT	frameshift_variant	Pathogenic/Likely pathogenic	2	251492	7.95254e-06	1.59051e-05	0	2	236954	8.44046e-06	1.68809e-05	0	0	14538	0	0	0
17-17118312-CCTT-C	17118312	rs398124529	PASS	NA	27310	ENST00000285071.4	p.Lys508del	c.1522_1524del	g.17118313_17118315del	inframe_deletion	Pathogenic/Likely pathogenic	1	251476	3.97652e-06	7.95305e-06	0	1	236938	4.22051e-06	8.44103e-06	0	0	14538	0	0	0
17-17118498-C-G	17118498	rs755959303	PASS	NA	27310	ENST00000285071.4	p.?	c.1432+1G>C	g.17118498C>G	splice_donor_variant	Pathogenic	1	251332	3.9788e-06	7.9576e-06	0	ND	ND	ND	ND	ND	1	ND	ND	ND	0
17-17118601-C-CTGCGTGGACCTCCACGATGACAGCAAACTCT	17118601	rs768386815	PASS	NA	27310	ENST00000285071.4	p.?	c.1301-2_1329dup	g.17118602_17118632dup	frameshift_variant	NA	1	250982	3.98435e-06	7.9687e-06	0	1	236574	4.22701e-06	8.45401e-06	0	0	14408	0	0	0
17-17118628-ACT-A	17118628	NA	PASS	NA	27310	ENST00000285071.4	p.Glu434ValfsTer21	c.1301_1302del	g.17118631_17118632del	frameshift_variant	Pathogenic	1	250138	3.99779e-06	7.99559e-06	0	1	236030	4.23675e-06	8.4735e-06	0	0	14108	0	0	0
17-17119694-C-G	17119694	rs1266098984	PASS	NA	27310	ENST00000285071.4	p.Glu434Gln	c.1300G>C	g.17119694C>G	missense_variant	Pathogenic	1	247672	4.0376e-06	8.0752e-06	0	1	234154	4.27069e-06	8.54139e-06	0	0	13518	0	0	0
17-17119708-T-TG	17119708	rs80338682	RF	NA	27310	ENST00000285071.4	p.His429ProfsTer27	c.1285dup	g.17119716dup	frameshift_variant	Pathogenic	28	245324	0.000114135	0.00022827	0	10	232456	4.30189e-05	8.60378e-05	0	18	12868	0.00139882	0.00279764	0
17-17119708-TG-T	17119708	rs80338682	RF	NA	27310	ENST00000285071.4	p.His429ThrfsTer39	c.1285del	g.17119716del	frameshift_variant	Pathogenic	3	245324	1.22287e-05	2.44575e-05	0	2	232456	8.60378e-06	1.72076e-05	0	1	12868	7.77122e-05	0.000155424	0
17-17119790-T-TG	17119790	rs398124526	PASS	NA	27310	ENST00000285071.4	p.Ile402HisfsTer54	c.1203dup	g.17119791dup	frameshift_variant	Pathogenic	1	249388	4.00982e-06	8.01963e-06	0	1	235454	4.24711e-06	8.49423e-06	0	0	13934	0	0	0
17-17122488-C-CA	17122488	rs757111995	PASS	NA	27310	ENST00000285071.4	p.Glu303Ter	c.906dup	g.17122489dup	frameshift_variant	Pathogenic	1	251468	3.97665e-06	7.9533e-06	0	1	236930	4.22066e-06	8.44131e-06	0	0	14538	0	0	0
17-17122501-GCTTT-G	17122501	rs398124541	PASS	NA	27310	ENST00000285071.4	p.Glu297AlafsTer25	c.890_893del	g.17122504_17122507del	frameshift_variant	Pathogenic	2	251428	7.95456e-06	1.59091e-05	0	2	236894	8.44259e-06	1.68852e-05	0	0	14534	0	0	0
17-17122508-G-C	17122508	rs1490424623	PASS	NA	27310	ENST00000285071.4	p.Ser296Ter	c.887C>G	g.17122508G>C	stop_gained	Pathogenic	1	251396	3.97779e-06	7.95558e-06	0	1	236862	4.22187e-06	8.44374e-06	0	0	14534	0	0	0
17-17124867-C-CTGGA	17124867	rs771374314	PASS	NA	27310	ENST00000285071.4	p.Gln285HisfsTer8	c.851_854dup	g.17124868_17124871dup	frameshift_variant	NA	1	250444	3.99291e-06	7.98582e-06	0	1	236136	4.23485e-06	8.4697e-06	0	0	14308	0	0	0
17-17125814-C-A	17125814	rs758175953	PASS	PASS	27310	ENST00000285071.4	p.?	c.779+1G>T	g.17125814C>A	splice_donor_variant	Pathogenic/Likely pathogenic	5	282768	1.76823e-05	3.53647e-05	0	5	268310	1.86352e-05	3.72703e-05	0	0	14458	0	0	0
17-17125815-C-T	17125815	rs368778627	PASS	NA	27310	ENST00000285071.4	p.Trp260Ter	c.779G>A	g.17125815C>T	stop_gained	Pathogenic	1	251358	3.97839e-06	7.95678e-06	0	1	236904	4.22112e-06	8.44224e-06	0	0	14454	0	0	0
17-17125946-TG-T	17125946	rs772407910	PASS	NA	27310	ENST00000285071.4	p.Pro216HisfsTer7	c.647del	g.17125949del	frameshift_variant	NA	1	251438	3.97712e-06	7.95425e-06	0	1	236944	4.22041e-06	8.44081e-06	0	0	14494	0	0	0
17-17127316-T-G	17127316	rs771205573	PASS	NA	27310	ENST00000285071.4	p.Ile180Leu	c.538A>C	g.17127316T>G	missense_variant	Likely pathogenic	1	251010	3.98391e-06	7.96781e-06	0	1	236802	4.22294e-06	8.44587e-06	0	0	14208	0	0	0
17-17127363-CT-C	17127363	rs1414696397	NA	PASS	27310	ENST00000285071.4	p.Arg164GlyfsTer13	c.490del	g.17127364del	frameshift_variant	Pathogenic	1	31402	3.18451e-05	6.36902e-05	0	1	31402	3.18451e-05	6.36902e-05	0	ND	ND	ND	ND	0
17-17127382-TGAA-T	17127382	rs786203218	PASS	NA	27310	ENST00000285071.4	p.Phe157del	c.469_471del	g.17127387_17127389del	inframe_deletion	Pathogenic/Likely pathogenic	1	249864	4.00218e-06	8.00435e-06	0	1	235926	4.23862e-06	8.47723e-06	0	0	13938	0	0	0
17-17129538-C-CT	17129538	rs776896550	PASS	NA	27310	ENST00000285071.4	p.Leu117AlafsTer16	c.347dup	g.17129539dup	frameshift_variant	Pathogenic	1	251348	3.97855e-06	7.9571e-06	0	1	236922	4.2208e-06	8.4416e-06	0	0	14426	0	0	0
17-17129638-T-C	17129638	rs398124533	PASS	NA	27310	ENST00000285071.4	p.?	c.250-2A>G	g.17129638T>C	splice_acceptor_variant	Pathogenic/Likely pathogenic	1	251292	3.97943e-06	7.95887e-06	0	1	236774	4.22344e-06	8.44687e-06	0	0	14518	0	0	0
17-17131213-TCCGA-T	17131213	rs750146811	PASS	NA	27310	ENST00000285071.4	p.Ser79ThrfsTer50	c.235_238del	g.17131215_17131218del	frameshift_variant	Pathogenic	3	251030	1.19508e-05	2.39015e-05	0	3	236544	1.26826e-05	2.53653e-05	0	0	14486	0	0	0
17-17131402-CG-C	17131402	rs398124537	PASS	NA	27310	ENST00000285071.4	p.Arg17AlafsTer38	c.49del	g.17131407del	frameshift_variant	Pathogenic	1	250322	3.99485e-06	7.98971e-06	0	1	236424	4.22969e-06	8.45938e-06	0	0	13898	0	0	0
